# Supplementary material for: Heartwood Extract of Pterocarpus marsupium Roxb. Offers Defense against Oxyradicals and Improves Glucose Uptake in HepG2 Cells
Source: Metabolites. 2022 Oct 5;12(10):947. doi: 10.3390/metabo12100947 (PMC9607431; doi:10.3390/metabo12100947)
Supplement: Supplementary file 1 [file metabolites-12-00947-s001.zip]

Archive with 1 entries (1 files):
- metabolites-1926590-supplementary.pdf
